# Supplementary material for: Impacts of Chemerin Levels and Antioxidant Capacity on the Severity of Cardiovascular Autonomic Neuropathy in Patients with Type 2 Diabetes and Prediabetes
Source: Biomedicines. 2023 Nov 10;11(11):3024. doi: 10.3390/biomedicines11113024 (PMC10668959; doi:10.3390/biomedicines11113024)
Supplement: Supplementary file 1 [file biomedicines-11-03024-s001.zip]

Archive with 1 entries (1 files):
- biomedicines-2703397-supplementary.pdf
